# Supplementary material for: Aspergillus Goes Viral: Ecological Insights from the Geographical Distribution of the Mycovirome within an Aspergillus flavus Population and Its Possible Correlation with Aflatoxin Biosynthesis
Source: J Fungi (Basel). 2021 Oct 5;7(10):833. doi: 10.3390/jof7100833 (PMC8538035; doi:10.3390/jof7100833)
Supplement: Supplementary file 1 [file jof-07-00833-s001.zip]

Archive with 1 entries (1 files):
- jof-1357232-supplementary.pdf
